# Supplementary material for: A series of unfortunate events: the forgotten botanist and the misattribution of a type collection
Source: PhytoKeys. 2018 Sep 19;(109):33–9. doi: 10.3897/phytokeys.109.28144 (PMC6160851; doi:10.3897/phytokeys.109.28144)
Supplement: XML Treatment for Solanum trifolium [file phytokeys.109.28144-treatment1.xml]

<!DOCTYPE tp:taxon-treatment
  PUBLIC "-//TaxonX//DTD Taxonomic Treatment Publishing DTD v0 20100105//EN" "tax-treatment-NSO.dtd">
<tp:taxon-treatment xmlns:tp="http://www.plazi.org/taxpub"><tp:treatment-meta><kwd-group><label>Taxon classification</label><kwd><named-content xmlns:xlink="http://www.w3.org/1999/xlink" content-type="kingdom">Plantae</named-content></kwd><kwd><named-content xmlns:xlink="http://www.w3.org/1999/xlink" content-type="order">Solanales</named-content></kwd><kwd><named-content xmlns:xlink="http://www.w3.org/1999/xlink" content-type="family">Solanaceae</named-content></kwd></kwd-group><mixed-citation publication-type="journal"><person-group><name><surname>Tepe</surname><given-names>Eric J.</given-names></name></person-group><article-title>A series of unfortunate events: the forgotten botanist and the misattribution of a type collection</article-title><source>PhytoKeys</source><day>19</day><month>9</month><year>2018</year><volume>2018</volume><issue>109</issue><fpage>33</fpage><lpage>39</lpage><pub-id pub-id-type="doi">10.3897/phytokeys.109.28144</pub-id></mixed-citation></tp:treatment-meta><tp:nomenclature><tp:taxon-name>
            <tp:taxon-name-part taxon-name-part-type="genus" reg="Solanum">Solanum</tp:taxon-name-part>
            <tp:taxon-name-part taxon-name-part-type="species" reg="trifolium">trifolium</tp:taxon-name-part>
          </tp:taxon-name><tp:taxon-authority>Dunal, DC. Prodr. 13(1): 68. 1852.</tp:taxon-authority></tp:nomenclature><tp:treatment-sec sec-type="material" id="SECID0EYHAC"><title>Type.</title><p>Ecuador. “In Peruviæ provinciâ Huyaquil” Aug 1804 (fl), J. Tafalla &amp; J. Manzanilla s.n. (holotype: G [G00080145!]; photos of holotype [F neg. 8591]: F [F–651206!], MO [MO–1691471!], NY!; isotypes: MA [MA–747193!], OXF [OXF–00006573!]; possible isotype: G-DC [G00144594!]).</p></tp:treatment-sec></tp:taxon-treatment>
